# Supplementary material for: Comprehensive analysis of population genetics of Phoxinus phoxinus ujmonensis in the Irtysh River: Abiotic and biotic factors
Source: Ecol Evol. 2019 Jul 2;9(14):7997–8012. doi: 10.1002/ece3.5320 (PMC6662318; doi:10.1002/ece3.5320)
Supplement: Supplementary file 1 [file ECE3-9-7997-s001.xlsx]

## Sheet: Table S1
Table S1 Sampling locations of seven populations of P. phoxinus ujmonensis
pop	region	Lat	Lon	Alt	n
KYET	Kayierte tributary	47.24	89.71	1162	42
XSK	main stream of Irtsyh River	47.25	88.43	586	36
KLH	Kelan tributary	47.97	88.21	1328	22
BEJ	Buerjin tributary	47.71	86.84	469	36
CHE		47.12	87.12	669	36
HBH	Haba tributary	48.18	86.42	589	36
TRKT		48.44	86.64	880	31
Lat: latitude, Lon: longitude，Alt: altitude, n: numbers of individuals sampled

## Sheet: Table S2
Table S2 Values of abiotic (mean) and biotic factors across the seven sampling locations
station	Alt	V	T	DO	Con	pH	TDS	Fst	Mar	Sha	Sim	Pie	Sf
KYET	1162	1.34	9.0681	9.78	59.0778	7.52	31.77	0.05254	1.24	1.22	0.76	0.8	3.03159
XSK	586	1.04	13.7352	9.37	165.213	7.75167	76.2556	0.05259	1.11	1.18	0.85	0.87
KLH	1328	1.53	7.53381	10.19	35.4967	7.64722	29.6294	0.052	1.56	1.69	0.96	1.12
BEJ	469	1.71	13.6657	9.67	61.41	7.76944	43.0389	0.05195	1.12	1.21	0.71	0.78	2.80822
CHE	669	1.87	11.5686	9.95	54.5833	7.64	39.6222	0.0525	1.41	1.18	0.73	0.75
HBH	589	1.21	13.0452	10.4153	85.5867	7.97765	46.9167	0.05153	1.83	1.81	0.98	1.03	3.71984
TRKT	880	1.41	10.0324	9.43333	63.5422	7.63118	33.7	0.05248	not available
Alt: altitude of sampling location, V: flow velocity of water, T: water temperature, DO: concentration of dissolved oxygen, Con: conductivity of water, pH: water pH, TDS: total dissolved solids in water, Fst: population specific fixation index, Mar: Margalef index, Sha: Shannon-weiner index, Sim: Simpson’s diversity index and Pie: Pielou index, Sf: Shannon-weiner’s diversity indexes of fish speci…

## Sheet: Table S3
Table S3 Hierarchical analysis of molecular variance (AMOVA) based on microsatellite data
Source of variation	d.f.	Sum of squares	Variance components	Percentage of variance
Among populations	5	72.445	0.17272 Va	5.66
Within populations	400	1151.8	2.87951 Vb	94.34
Total	405	1224.43	3.05223

## Sheet: Table S4
Table S4 Microsatellite genotypes for P. phoxinus ujmonensis populations
7	239	1	239
ppu Data
Sample	Pop	ppu22		ppu28		ppu29		ppu33		ppu40		ppu44		ppu45
KYET1	KYET	96	100	155	169	251	265	139	149	175	183	266	268	245	277
KYET2	KYET	96	100	135	153	233	249	149	149	175	183	266	280	237	245
KYET3	KYET	100	104	131	153	229	249	149	155	179	183	270	270	245	247
KYET4	KYET	100	102	153	161	249	253	147	155	175	189	266	274	245	245
KYET5	KYET	96	96	139	153	235	249	143	147	183	203	274	274	245	271
KYET6	KYET	104	110	149	153	245	249	143	149	175	187	266	288	239	245
KYET7	KYET	98	104	137	153	233	249	147	153	183	203	280	280	245	251
KYET8	KYET	104	104	149	153	245	249	145	153	179	183	262	266	245	245
KYET9	KYET	100	106	153	161	249	259	147	151	183	183	266	266	245	247
KYET10	KYET	96	98	153	159	249	255	145	151	175	183	266	270	237	245
KYET11	KYET	100	104	149	161	245	257	139	149	203	217	262	270	239	245
KYET12	KYET	102	106	153	159	249	253	139	149	183	183	272	272	247	249
KYET13	KYET	102	102	151	155	247	251	137	149	175	179	270	276	245	251
KYET14	KYET	104	106	135	149	231	245	139	145	179	183	266	276	245	245
KYET15	KYET	98	100	153	159	249	255	147	147	181	203	266	284	247	277
KYET16	KYET	96	100	149	157	245	253	139	149	175	183	266	266	251	251
KYET17	KYET	100	104	149	153	245	249	137	147	183	183	260	268	245	245
KYET18	KYET	102	108	153	157	249	253	145	145	183	183	260	266	245	245
KYET19	KYET	98	104	149	155	245	249	137	137	183	183	260	274	245	245
KYET20	KYET	100	108	143	151	239	247	139	153	179	183	270	284	245	249
KYET21	KYET	102	108	131	153	227	249	147	155	175	203	274	280	245	245
KYET22	KYET	100	100	155	157	251	253	137	147	179	203	282	288	245	245
KYET23	KYET	102	108	153	157	249	253	137	147	179	189	276	276	239	245
KYET24	KYET	96	104	153	157	245	255	145	147	179	179	266	274	241	245
KYET25	KYET	100	100	157	165	253	255	137	147	183	183	268	274	245	277
KYET26	KYET	104	108	151	159	245	249	139	143	175	181	260	260	245	245
KYET27	KYET	100	108	153	159	245	249	137	149	183	189	266	266	245	249
KYET28	KYET	102	106	143	149	249	255	139	151	183	203	274	278	245	255
KYET29	KYET	100	106	153	153	249	249	147	149	179	203	276	276	245	245
KYET30	KYET	102	108	149	157	245	253	143	143	183	185	266	270	245	245
KYET31	KYET	102	108	149	167	245	265	145	145	183	185	266	270	239	247
KYET32	KYET	100	102	131	155	227	251	147	147	183	185	266	294	245	245
KYET33	KYET	104	108	149	153	245	249	139	139	183	185	274	274	245	245
KYET34	KYET	100	104	153	155	249	251	137	147	181	185	266	284	245	245
KYET35	KYET	100	100	145	153	245	253	139	139	183	183	266	276	245	249
KYET36	KYET	98	104	149	159	245	255	139	149	175	183	266	266	249	251
KYET37	KYET	102	108	145	153	241	249	149	149	175	183	266	266	235	239
KYET38	KYET	104	108	135	149	233	245	147	149	175	179	276	284	245	245
KYET39	KYET	100	102	153	157	249	253	139	149	183	203	266	274	249	249
KYET40	KYET	100	104	143	153	239	249	137	149	175	183	272	284	241	245
KYET41	KYET	102	108	131	149	227	245	147	147	183	185	266	272	255	275
KYET42	KYET	100	104	145	155	249	251	137	147	183	189	274	274	245	247
XSK1	XSK	96	96	137	141	237	249	147	153	179	183	260	270	245	245
XSK2	XSK	106	110	137	153	249	249	137	149	175	185	262	262	245	245
XSK3	XSK	100	102	137	149	233	245	147	151	183	189	266	270	245	245
XSK4	XSK	98	108	129	149	223	245	149	149	181	183	266	274	249	277
XSK5	XSK	104	108	135	153	231	251	137	151	183	189	266	266	245	245
XSK6	XSK	104	108	135	153	249	249	137	143	183	183	270	278	239	245
XSK7	XSK	104	110	137	149	245	249	137	147	183	183	276	276	245	245
XSK8	XSK	100	104	141	153	235	249	137	137	183	185	266	266	277	279
XSK9	XSK	102	104	133	157	227	245	137	145	183	217	270	284	239	245
XSK10	XSK	100	104	137	143	233	233	145	151	183	185	276	276	277	277
XSK11	XSK	106	106	131	141	245	251	149	155	183	185	270	276	245	277
XSK12	XSK	100	104	133	141	237	245	137	147	183	203	260	266	245	247
XSK13	XSK	110	114	141	147	259	261	139	149	185	185	278	278	245	245
XSK14	XSK	102	108	141	159	237	255	147	147	185	185	266	266	237	245
XSK15	XSK	104	108	149	151	245	245	143	149	183	203	276	280	277	277
XSK16	XSK	102	102	153	155	233	245	149	149	181	183	274	284	245	245
XSK17	XSK	100	104	131	137	227	233	149	153	179	183	272	284	245	277
XSK18	XSK	100	106	131	137	227	237	139	153	183	189	270	274	245	245
XSK19	XSK	96	108	133	147	231	245	137	149	183	189	272	276	245	277
XSK20	XSK	104	108	137	153	231	249	145	157	175	179	270	270	245	277
XSK21	XSK	96	100	131	137	227	235	147	155	179	185	266	270	237	279
XSK22	XSK	104	106	137	149	245	249	137	149	183	189	266	266	245	245
XSK23	XSK	100	104	137	157	253	253	137	149	183	189	270	280	245	277
XSK24	XSK	104	108	137	153	249	249	147	149	175	183	260	278	245	277
XSK25	XSK	96	104	137	153	233	249	147	147	179	185	260	284	247	271
XSK26	XSK	104	104	131	153	227	249	147	153	179	189	266	266	277	277
XSK27	XSK	106	110	137	153	227	249	147	153	179	179	266	274	245	279
XSK28	XSK	100	104	133	153	229	249	149	151	175	181	266	268	245	245
XSK29	XSK	100	100	137	153	247	249	149	149	183	189	266	276	245	245
XSK30	XSK	100	106	137	153	253	255	137	137	183	189	266	284	245	277
XSK31	XSK	100	106	137	157	249	255	149	155	183	189	266	270	245	247
XSK32	XSK	100	104	137	149	245	249	137	149	183	185	266	280	277	279
XSK33	XSK	96	104	137	153	233	251	145	151	183	183	266	270	245	245
XSK34	XSK	104	110	137	149	245	249	137	147	183	203	270	270	245	245
XSK35	XSK	102	108	137	153	233	249	149	149	183	185	276	284	239	245
XSK36	XSK	102	106	137	153	233	249	139	149	175	185	260	260	245	249
KLH1	KLH	98	102	153	155	243	245	139	149	217	217	262	266	239	245
KLH2	KLH	96	100	149	165	231	253	139	149	183	191	266	276	245	279
KLH3	KLH	96	100	137	153	229	243	147	153	179	185	266	270	245	245
KLH4	KLH	104	108	153	159	243	247	143	143	203	207	266	276	249	277
KLH5	KLH	100	106	153	157	247	247	149	153	183	189	268	268	247	247
KLH6	KLH	102	108	139	153	231	243	143	149	185	191	266	268	245	245
KLH7	KLH	98	102	159	161	249	253	139	147	181	203	266	266	247	247
KLH8	KLH	96	100	141	157	233	247	139	145	183	185	266	266	245	275
KLH9	KLH	100	104	139	149	229	239	139	149	185	189	260	266	245	275
KLH10	KLH	100	100	141	149	233	239	147	153	185	185	268	268	275	275
KLH11	KLH	100	104	135	143	227	235	139	143	189	217	270	274	245	247
KLH12	KLH	96	100	141	163	233	253	139	149	183	203	266	272	245	279
KLH13	KLH	100	104	153	153	243	243	149	155	179	179	266	268	237	245
KLH14	KLH	100	100	131	151	231	231	139	139	179	203	268	274	239	245
KLH15	KLH	104	108	143	157	233	247	149	149	183	189	260	274	245	245
KLH16	KLH	98	100	149	149	239	239	149	155	185	193	260	266	245	249
KLH17	KLH	98	104	135	157	227	247	143	149	175	181	266	274	245	275
KLH18	KLH	100	104	135	159	227	251	147	147	185	191	266	266	239	239
KLH19	KLH	100	106	157	159	247	249	147	149	183	217	262	270	245	245
KLH20	KLH	98	106	161	163	251	253	147	147	179	185	252	252	245	279
KLH21	KLH	108	114	139	139	229	229	137	137	185	185	270	270	243	247
KLH22	KLH	100	104	131	153	223	243	147	155	183	217	266	266	237	245
BEJ1	BEJ	98	102	133	143	229	241	139	149	179	183	262	266	245	249
BEJ2	BEJ	98	106	121	133	229	241	137	151	179	183	266	272	239	239
BEJ3	BEJ	100	102	135	135	235	249	137	151	175	183	272	272	245	247
BEJ4	BEJ	96	104	133	143	229	241	145	145	179	179	260	260	245	245
BEJ5	BEJ	102	108	153	159	249	253	139	151	175	181	272	272	239	247
BEJ6	BEJ	98	104	134	145	227	241	145	153	179	203	262	272	275	275
BEJ7	BEJ	100	104	145	149	243	245	145	157	185	185	266	272	245	245
BEJ8	BEJ	102	102	143	165	241	263	139	151	175	179	266	270	245	275
BEJ9	BEJ	104	104	135	139	231	235	141	141	177	185	266	268	245	245
BEJ10	BEJ	106	110	143	143	241	241	151	151	177	185	268	268	245	247
BEJ11	BEJ	100	100	157	161	253	257	147	153	175	185	270	276	247	275
BEJ12	BEJ	100	104	143	149	241	245	145	151	175	175	266	274	245	247
BEJ13	BEJ	100	102	135	143	231	241	143	145	183	217	260	268	245	247
BEJ14	BEJ	96	100	143	143	241	241	147	159	177	183	274	274	245	279
BEJ15	BEJ	98	104	135	143	231	241	147	155	183	203	260	264	245	245
BEJ16	BEJ	102	108	131	149	227	245	143	143	183	217	272	276	275	279
BEJ17	BEJ	98	108	133	139	231	235	143	153	179	179	266	270	245	245
BEJ18	BEJ	100	106	131	137	227	233	137	147	181	185	266	266	239	239
BEJ19	BEJ	98	104	143	151	241	247	145	145	179	179	266	266	279	281
BEJ20	BEJ	106	112	135	135	231	231	147	155	179	185	260	266	245	279
BEJ21	BEJ	102	108	143	161	231	231	147	147	179	185	260	266	245	245
BEJ22	BEJ	98	104	133	143	229	241	145	145	179	185	262	270	239	281
BEJ23	BEJ	102	104	131	143	227	241	137	147	183	185	266	266	275	279
BEJ24	BEJ	98	98	135	149	231	245	143	145	175	195	262	266	245	275
BEJ25	BEJ	100	104	135	153	231	249	145	153	179	217	266	266	245	245
BEJ26	BEJ	106	112	143	157	241	253	139	153	179	185	260	260	245	275
BEJ27	BEJ	98	104	131	133	227	229	139	149	185	203	260	266	245	247
BEJ28	BEJ	102	106	153	157	249	253	145	159	175	183	266	274	239	245
BEJ29	BEJ	104	106	141	161	239	257	137	143	179	203	260	266	239	245
BEJ30	BEJ	104	110	131	157	227	253	145	151	181	185	266	270	245	245
BEJ31	BEJ	100	100	135	153	231	249	137	143	175	185	266	280	245	245
BEJ32	BEJ	96	102	133	157	229	253	137	149	183	185	262	266	239	245
BEJ33	BEJ	106	112	139	157	235	253	143	151	203	203	260	276	239	245
BEJ34	BEJ	100	108	153	153	249	249	141	143	175	179	260	268	239	245
BEJ35	BEJ	104	108	133	149	229	245	145	159	177	183	266	266	245	245
BEJ36	BEJ	98	102	133	153	229	249	137	145	183	203	270	270	245	245
CHE1	CHE	98	104	133	139	229	253	137	143	183	187	266	266	247	279
CHE2	CHE	108	112	135	157	229	253	145	151	183	183	266	266	237	245
CHE3	CHE	106	112	135	139	243	249	137	145	179	181	266	268	245	247
CHE4	CHE	100	102	137	157	231	253	135	141	175	189	260	266	245	245
CHE5	CHE	98	104	135	139	231	235	143	149	183	203	270	270	247	247
CHE6	CHE	100	102	137	145	233	245	137	143	175	187	266	266	243	275
CHE7	CHE	102	102	143	153	241	249	147	147	183	203	266	280	245	245
CHE8	CHE	104	108	131	135	231	231	137	153	179	183	266	276	245	247
CHE9	CHE	102	102	153	157	249	253	151	153	183	183	260	262	245	275
CHE10	CHE	102	104	141	153	239	249	137	145	175	183	262	272	275	279
CHE11	CHE	102	106	143	153	241	249	137	145	179	183	260	266	245	275
CHE12	CHE	96	100	133	143	229	241	137	137	179	183	274	282	239	245
CHE13	CHE	94	100	133	135	231	249	137	147	175	179	260	266	245	245
CHE14	CHE	102	108	157	161	253	259	137	137	175	179	266	274	245	275
CHE15	CHE	102	106	135	153	231	249	137	145	181	203	266	278	247	275
CHE16	CHE	104	104	131	135	231	245	137	145	175	183	266	274	275	279
CHE17	CHE	98	104	135	135	231	231	137	143	187	187	260	260	245	245
CHE18	CHE	96	102	135	157	231	253	145	149	183	183	272	276	245	245
CHE19	CHE	100	104	143	153	241	249	137	149	183	183	262	266	245	245
CHE20	CHE	98	104	153	155	225	225	143	149	179	183	266	272	245	275
CHE21	CHE	98	102	131	153	231	241	145	153	179	183	262	270	279	279
CHE22	CHE	98	100	131	135	231	231	137	147	179	203	260	276	279	279
CHE23	CHE	100	106	131	143	249	249	137	147	179	179	266	274	239	245
CHE24	CHE	100	100	131	135	227	231	145	153	183	183	274	274	245	245
CHE25	CHE	100	106	133	139	249	253	137	137	181	183	266	266	245	275
CHE26	CHE	100	100	131	133	227	253	137	147	175	181	274	274	245	245
CHE27	CHE	106	112	133	153	229	249	137	147	183	189	266	266	245	245
CHE28	CHE	98	104	133	135	231	253	137	151	183	203	268	276	245	247
CHE29	CHE	98	98	153	153	249	249	143	147	179	203	262	266	275	275
CHE30	CHE	100	104	153	157	249	253	143	143	183	183	262	268	245	245
CHE31	CHE	98	102	141	157	239	253	145	145	181	183	262	274	239	245
CHE32	CHE	100	108	131	133	227	229	147	153	183	185	272	280	245	245
CHE33	CHE	96	96	131	135	227	231	141	145	183	185	260	268	245	247
CHE34	CHE	98	102	131	139	231	253	137	143	179	185	260	268	245	245
CHE35	CHE	102	108	133	139	231	241	137	137	181	181	266	274	245	245
CHE36	CHE	98	104	133	147	245	253	137	145	173	181	262	274	245	245
HBH1	HBH	100	104	131	149	227	245	137	153	183	217	274	280	245	275
HBH2	HBH	100	100	131	149	239	239	141	151	183	183	270	272	245	245
HBH3	HBH	98	100	133	143	229	241	141	141	185	187	268	284	239	245
HBH4	HBH	100	102	133	149	229	229	139	147	189	207	266	268	245	279
HBH5	HBH	104	108	131	149	245	259	149	155	217	217	260	268	239	279
HBH6	HBH	100	102	149	161	245	259	139	149	217	217	276	280	279	279
HBH7	HBH	100	104	139	143	237	241	139	143	189	217	268	268	239	275
HBH8	HBH	98	104	157	161	253	259	139	147	183	217	272	276	245	249
HBH9	HBH	100	104	123	145	229	253	137	137	187	217	268	270	247	279
HBH10	HBH	98	104	161	163	257	259	139	147	185	189	260	270	247	271
HBH11	HBH	98	104	149	153	245	249	141	147	175	183	260	270	239	277
HBH12	HBH	98	104	131	131	229	229	143	157	217	217	272	274	275	275
HBH13	HBH	96	100	131	137	227	233	143	151	183	189	270	270	275	275
HBH14	HBH	100	110	149	157	245	253	137	145	189	217	272	272	245	275
HBH15	HBH	104	110	127	133	221	229	149	149	183	185	270	280	245	247
HBH16	HBH	100	110	135	139	229	237	137	137	183	189	272	280	239	275
HBH17	HBH	98	108	131	157	227	253	139	139	189	217	270	270	239	275
HBH18	HBH	102	112	143	143	241	241	139	139	185	217	260	272	249	249
HBH19	HBH	100	104	133	143	233	243	139	149	183	183	270	274	239	281
HBH20	HBH	100	104	123	153	227	259	141	153	189	217	266	270	247	275
HBH21	HBH	100	104	123	131	227	237	137	141	183	187	266	276	239	247
HBH22	HBH	102	108	149	153	245	249	139	149	189	189	270	280	239	247
HBH23	HBH	102	108	139	143	237	241	155	155	179	185	260	272	275	275
HBH24	HBH	100	100	131	153	227	249	143	149	179	189	260	276	247	275
HBH25	HBH	98	106	153	163	249	261	143	151	183	207	276	276	239	239
HBH26	HBH	100	106	143	143	241	241	137	149	183	207	270	276	275	275
HBH27	HBH	102	106	131	153	227	249	137	139	181	181	268	280	275	279
HBH28	HBH	96	100	123	133	227	241	139	149	183	217	264	270	247	247
HBH29	HBH	100	102	133	139	229	237	145	147	185	187	272	272	277	277
HBH30	HBH	98	100	125	133	221	229	139	153	183	185	260	280	275	275
HBH31	HBH	102	108	139	149	237	245	139	149	185	217	270	280	239	245
HBH32	HBH	98	108	129	137	229	235	147	155	183	187	270	272	245	279
HBH33	HBH	98	104	139	143	235	241	147	153	183	217	274	278	245	275
HBH34	HBH	100	100	141	143	239	241	141	151	189	189	268	272	275	279
HBH35	HBH	104	112	131	131	227	227	139	151	185	207	266	272	245	275
HBH36	HBH	100	104	133	137	229	233	143	147	183	189	266	274	271	275
TRKT1	TRKT	100	104	145	153	241	263	153	153	187	217	278	282	277	277
TRKT2	TRKT	104	108	133	139	221	229	149	155	189	189	260	278	239	239
TRKT3	TRKT	100	104	133	149	229	237	139	153	183	183	260	278	239	281
TRKT4	TRKT	100	104	133	151	229	261	143	153	183	217	272	276	279	283
TRKT5	TRKT	100	100	133	151	229	263	145	151	183	217	274	278	277	277
TRKT6	TRKT	100	104	149	157	245	255	145	151	183	217	270	280	277	281
TRKT7	TRKT	106	108	141	149	237	263	143	153	183	217	270	274	239	271
TRKT8	TRKT	104	108	133	149	229	237	149	155	187	189	270	280	281	281
TRKT9	TRKT	104	108	133	151	233	233	153	153	187	189	260	280	239	239
TRKT10	TRKT	100	104	135	149	231	237	151	157	183	183	270	280	239	281
TRKT11	TRKT	100	108	137	153	247	263	149	155	175	187	276	276	277	277
TRKT12	TRKT	100	104	135	153	233	251	145	153	183	189	274	276	271	277
TRKT13	TRKT	108	112	133	133	229	229	139	149	207	217	270	280	271	277
TRKT14	TRKT	100	104	133	153	229	251	145	151	183	189	276	276	245	277
TRKT15	TRKT	104	112	133	151	229	263	139	153	189	217	270	276	245	277
TRKT16	TRKT	100	104	133	151	229	263	145	145	183	185	270	274	279	279
TRKT17	TRKT	100	108	145	153	241	241	149	149	189	189	260	280	277	279
TRKT18	TRKT	104	104	131	149	229	237	143	149	183	217	272	272	239	277
TRKT19	TRKT	100	100	133	133	229	229	137	143	217	217	260	270	281	281
TRKT20	TRKT	100	108	131	149	229	237	143	153	187	189	260	260	239	239
TRKT21	TRKT	100	104	133	149	229	247	145	153	187	217	260	270	277	279
TRKT22	TRKT	106	112	135	153	231	251	145	145	183	217	274	278	251	277
TRKT23	TRKT	96	100	133	149	229	237	137	149	183	183	270	274	239	277
TRKT24	TRKT	102	106	145	153	241	259	145	149	207	217	266	276	241	277
TRKT25	TRKT	96	100	145	153	241	263	139	143	183	217	272	276	277	277
TRKT26	TRKT	100	104	145	153	241	263	145	153	187	217	276	280	277	279
TRKT27	TRKT	100	104	133	157	229	255	145	153	217	217	280	286	239	277
TRKT28	TRKT	108	108	133	133	229	229	137	145	217	217	274	278	239	281
TRKT29	TRKT	100	100	133	149	229	237	145	145	189	189	260	278	245	277
TRKT30	TRKT	104	110	133	145	229	241	145	153	189	217	278	278	277	281
TRKT31	TRKT	102	108	131	145	229	241	145	149	189	217	270	278	271	277
Color Code Key:
	Error! You must correct before proceeding with any GenAlEx analysis.
	Check! Failure to correct may prevent some GenAlEx analyses from running successfully.
	Missing data! Proceed with caution. Excessive missing data may cause serious bias.

## Sheet: Table S5
Table S5 Environmental variables randomly monitored from 2012 to 2016. The investigation work within the project (No. 2012FY112700) was carried out by two groups at the same time, one group was responsible for three points upstream (KYET, XSK, and KLH) and the other group was responsible for four points downstream (BEJ, CHE, HBH, and TRKT), so as to ensure that the sampling work of each site can …
Water temperature ℃
month	201207	201210	201305	201305	201307	201308	201309	201310	201405	201505	201505	201507	201508	201509	201509	201605	201607	201607	201608	201610	201610
KYET	15	0.4	5.2	10.4	16.1	15.8	7.9	2.8	9	7.13	9.1	9.7	12.1	6.2	5.6	9.4	15	13.8	13.6	4.1	2.1
XSK	21.3	13	8.3	11.5	15.8	15.9	19.1	10.3	8.6	7.44	8.1	13	16.7	14.5	18.9	11.3	16.5	16.7	17.2	12.5	11.8
KLH	12.6	0.8	2.4	3.8	13	11.6	5.4	1.5	7.1	4.61	6.7	9.3	12.8	8.5	3.3	5.8	14.5	16.5	13.2	2	2.8
BEJ	19.2	9.6	11.7	10.6	13.9	18.3	18.2	8.8	12.5	6.38	12.2	16.6	16.6	14.2	14.7	13	17.9	17	19.4	8.6	7.6
CHE	15.9	9.4	8.7	9	10	15.5	16.9	7.9	9.9	6.14	10.4	15	17.3	12.4	12.9	9.7	16.6	16.7	16.3	1.8	4.5
HBH	21.4	10.1	9.7	9.3	13.4	16.4	17.7	8.4	10.5	6.95	9.9	15.8	21	13.4	11.2	10.5	16.4	16.8	18.2	8.4	8.5
TRKT	16.3	9.4	9.1	7.6	12.4	14.2	10.7	4.5	7.8	6.08	7.1	11.9	15.4	11.1	8.6	6.8	15.3	15.2	11.6	5.9	3.7
Dissolved Oxygen mg/L
month	201207	201210	201305	201305	201307	201308	201309	201310	201405	201505	201505	201507	201508	201509	201509	201605	201607	201610	201610
KYET	9.75	14.92	12.58	9.8	8.22	7.43	14.52	8.6	8.8	11.27	3.5	5.5	8.5	14.52	4.6	9.78	-	12.26	11.45
XSK	10.13	9.5	12.15	10.21	10.62	7.41	11.87	9.1	10	12.66	4	6.8	8.2	11.87	8.8	3	9.86	11.28	10.49
KLH	8.93	14.23	12.15	11.25	8.47	7.74	14.21	12.02	8.8	12.03	4.1	2.8	8.9	14.2	8.3	11.53	8.95	12.99	11.99
BEJ	8.5	12.61	11.57	10.11	9.34	7.37	10.03	11.86	9.6	12.47	5.2	4.5	9.3	10.03	7.9	10.68	9.51	12.33	10.88
CHE	9.71	11.04	11.07	11.09	9.12	7.91	10.19	10.07	9.1	11.28	5.6	8.6	7.8	10.89	8.2	9.54	12.82	12.77	12.28
HBH	10.24	12.44	11.17	12.24	9.81	8.35	12.34	11.8	10.4	12.7	5.5	8.6	7.7	12.34	7.3	10.6	10.24	12.63	11.49
TRKT	8.6	10.45	11.06	10.3	9.2	7.5	10.25	9.8	9.4	12.23	3.8	6.6	7.9	11.42	6.8	11.3	-	11.56	11.63
PH
month	201207	201210	201305	201309	201310	201405	201505	201505	201507	201508	201509	201509	201605	201607	201607	201608	201610	201610
KYET	6.8	7.24	7.34	7.24	7.17	7.9	8.03	8.2	7.3	7.8	6.3	7.42	7.96	7.6	8.11	6.87	8.17	7.85
XSK	7.2	7.63	7.63	7.63	8.6	8.4	8.19	8.6	7.8	7.8	5.7	7.41	8.17	7.02	7.72	7.81	8.57	7.65
KLH	6.8	7.03	7.03	7.13	7.2	7.71	7.76	8.8	7.4	7.4	5.9	8.01	9.88	8.33	7.96	7.25	8.33	7.73
BEJ	8.5	6.9	7.25	8.23	7.7	8.2	7.44	7.8	7.2	7.5	6.2	7.49	11.2	7.01	7.51	7.62	8.39	7.71
CHE	6.7	6.8	7.46	8.15	7.5	7.8	7.67	8.6	7.3	7.5	6.4	7.88	8.34	8.27	7.57	7.91	8.01	7.73
HBH	6.9	6.9	7.36	7.78	8	8.5	7.71	8.2	7.9	8	7.2	8.13	10.9	7.92	7.89	-	8.48	7.85
TRKT	7.6	7.2	7.15	7.4	7.45	7.68	8.12	8.3	7.5	7.6	6.7	7.62	8.51	7.26	7.76	-	8.22	7.66
	TDS g/ml
month	201207	201210	201305	201305	201308	201309	201405	201505	201505	201507	201508	201509	201509	201605	201607	201607	201608	201610
KYET	3.5	43	5.5	41.1	45.66	6.6	31.6	22.5	29.9	31	43.3	47.3	20.5	19.6	46.5	36.6	91.2	6.5
XSK	6	44	7	160	103	7	158	15	160	124	104	117	29.5	125	42	68.9	91.2	11
KLH	34	44	27	26.1	27.5	4.9	-	2.5	20.5	20.6	28.1	37.5	52.5	37.1	25	19.1	88.8	8.5
BEJ	10	77	33.5	51	42.8	3.4	61.1	60	41.4	31.5	39.1	55.7	30.5	47.1	38.5	32.6	90	29.5
CHE	8	48.5	8.5	45.6	42.1	4.3	47.2	42.3	38.4	30.4	45.7	45	24	61.7	6.5	25.9	87.1	102
HBH	7.3	34.7	39	64.5	67.5	3.4	78.6	10	71.2	47.7	67.9	74.7	41	67.6	24	48.7	90.7	6
TRKT	8.6	37.9	34.3	30.6	48.1	4.1	52.1	13.6	45.6	26.7	27.3	39	36.5	40.6	22.8	43.2	83.2	12.4
Velocity m/s
month	201305	201307	201308	201310	201405	201505	201507	201508	201509	201605	201607	201608	201610
KYET	0.14	1.8	1.05	-	1.3	2.4	2.4	1.6	0.5	2.4	-	0.8	0.4
XSK	0.06	0.99	1.07	0.8	1.2	2.4	1.3	1.1	1.2	1.5	-	0.4	0.4
KLH	0.41	1.2	0.96	0.6	-	3.2	2.2	1.5	2.1	2.4	2.3	0.7	0.8
BEJ	-	3.46	1.24	1.4	1.8	2.9	1.8	2.5	1.2	1.2	1.1	1.4	0.5
CHE	0.78	2.05	0.97	0.9	1.2	1.3	3	3.1	2.5	2.2	2.4	2.7	1.2
HBH	0.48	0.714	1.07	0.7	1.6	2.1	2.5	1	1.5	1.7	-	0.4	0.8
TRKT	0.52	0.85	1.13	-	1.7	2.3	2.7	1.3	1.52	1.9	-	0.7	0.9
Conductivity us/cm
month	201305	201308	201405	201505	201507	201508	201509	201605	201610
KYET	57.9	66.1	42.9	42.2	43.4	60.6	66.7	69.5	82.4
XSK	224	148.9	223	224	174.5	145.5	163.7	175.7	7.62
KLH	36.5	40.3	29.4	28.8	29.1	39.5	52.7	44.8	18.37
BEJ	71.7	60.9	85.7	58.1	44.4	55.1	78.5	86.8	11.49
CHE	64.5	60.9	66.6	54.2	42.8	63.9	63.2	66.3	8.85
HBH	90.4	98.6	110.5	100.21	67.3	95.1	105.6	95	7.57
TRKT	52.84	72.68	92.73	68.2	48.6	76.3	81.5	70.4	8.63
